# Supplementary material for: Contribution of Myelin Damage to White Matter Changes in Osmotic Demyelination Syndrome
Source: Diagnostics (Basel). 2026 Mar 1;16(5):736. doi: 10.3390/diagnostics16050736 (PMC12985121; doi:10.3390/diagnostics16050736)
Supplement: Supplementary file 1 [file diagnostics-16-00736-s001.zip]

Archive with 4 entries (4 files):
- Figure S1.png
- Figure S2.png
- Figure S3.png
- R_minor_Supplementary figure-table.pdf
